# Supplementary material for: Takotsubo syndrome in a cancer patient treated with a combination of anti-cancer drugs including immune checkpoint inhibitors: a case report
Source: Eur Heart J Case Rep. 2024 Jul 23;8(8):ytae355. doi: 10.1093/ehjcr/ytae355 (PMC11299031; doi:10.1093/ehjcr/ytae355)
Supplement: ytae355_Supplementary_Data [file ytae355_supplementary_data.zip]

Archive with 5 entries (5 files):
- supplementary Figure 1.pptx
- Supplementary Figure 2a_1st MRI on day4 (2 chamber).mp4
- Supplementary Figure 2b_1st MRI on day 4 (4 chamber).mp4
- Supplementary Figure 2c_Follow up MRI on day 59 (2 chamber).mp4
- Supplementary Figure 2d_Follow up MRI on day59 (4 chamber).mp4
